# Supplementary material for: Prostate Cancer Mortality Associated with Aggregate Polymorphisms in Androgen-Regulating Genes: The Atherosclerosis Risk in the Communities (ARIC) Study
Source: Cancers (Basel). 2021 Apr 19;13(8):1958. doi: 10.3390/cancers13081958 (PMC8072683; doi:10.3390/cancers13081958)
Supplement: Supplementary file 1 [file cancers-13-01958-s001.zip]

Archive with 1 entries (1 files):
- cancers-1181463-supplementary.pdf
